# Supplementary material for: Nelfb promotes dermal white adipose tissue formation through RNA polymerase II-mediated adipogenic gene regulation
Source: Development. 2025 Oct 10;152(20):dev204976. doi: 10.1242/dev.204976 (PMC12539206; doi:10.1242/dev.204976)
Supplement: Table S1. — Significantly upregulated or downregulated genes were identified based on FDR . 0.05 and . 2- fold change. [file develop-152-204976-TableS1.xlsx]

## Sheet: Sheet1
Table S1. RNA-Seq analysis of genes differentially expressed upon deletion of Nelfb in cells cultured in adipocyte differentiation medium.
Gene ID	Gene name	Fold change (KO vs. WT)
Xist	Xist	-1089.33
Mmd2	Mmd2	-729.168
Cidea	Cidea	-292.346
Rasgrf1	Rasgrf1	-211.117
Cnmd	Cnmd	-199.134
Pck1	Pck1	-137.329
Aspg	Aspg	-69.9412
Gm9899	Gm9899	-65.203
Aqp5	Aqp5	-52.8488
Reep6	Reep6	-50.8221
Slc25a34	Slc25a34	-50.42
Slc34a2	Slc34a2	-35.2004
Cox8b	Cox8b	-29.7617
Fam107a	Fam107a	-29.7
Mpzl2	Mpzl2	-26.5855
Myrip	Myrip	-26.2562
Plin5	Plin5	-25.9479
Otop1	Otop1	-24.8128
Sntg2	Sntg2	-24.3895
Acsm3	Acsm3	-24.0236
Derl3	Derl3	-22.9455
Depp1	Depp1	-21.6635
Cox7a1	Cox7a1	-20.1258
Tgm3	Tgm3	-18.8221
Sox18	Sox18	-16.9184
Lypd1	Lypd1	-16.6926
Ffar4	Ffar4	-16.6476
Ces1f	Ces1f	-16.1772
Slc9b2	Slc9b2	-15.9678
Kcnk3	Kcnk3	-15.8912
Car4	Car4	-15.5483
Apoc1	Apoc1	-15.283
Npr1	Npr1	-15.2482
Gipr	Gipr	-14.4353
Usp29	Usp29	-14.0672
Bcas1	Bcas1	-13.9864
Mfng	Mfng	-13.5531
Kcnb1	Kcnb1	-13.4355
Muc2	Muc2	-13.2839
2610528A11Rik	2610528A11Rik	-12.9843
Aldh3b3	Aldh3b3	-12.9726
Adm2	Adm2	-12.8756
Sema3g	Sema3g	-12.4625
Mycl	Mycl	-12.3208
Ccdc3	Ccdc3	-11.594
Hs3st6	Hs3st6	-11.445
Coro6	Coro6	-11.4006
Cbs	Cbs	-11.0905
Aldh3b2	Aldh3b2	-10.8613
Plekhg6	Plekhg6	-10.1728
Zim1	Zim1	-10.1253
Aldoc	Aldoc	-9.73869
Pcsk9	Pcsk9	-9.55174
Itih5	Itih5	-9.41328
H2-Ab1	H2-Ab1	-9.25876
Tlcd2	Tlcd2	-9.14371
Amy1	Amy1	-9.10634
1810010H24Rik	1810010H24Rik	-9.06567
Cyp2d22	Cyp2d22	-8.87829
Spon1	Spon1	-8.87675
Cyp27a1	Cyp27a1	-8.57565
Ccdc68	Ccdc68	-8.44114
Stac2	Stac2	-8.29966
Chchd10	Chchd10	-8.27865
Hopx	Hopx	-8.27664
C3	C3	-8.18176
H2-Q6	H2-Q6	-8.12125
Atp2a3	Atp2a3	-7.95098
Itpka	Itpka	-7.81492
Gm44220	Gm44220	-7.78866
Phospho1	Phospho1	-7.59954
Cpt1b	Cpt1b	-7.3873
Akr1c14	Akr1c14	-7.30328
Cox4i2	Cox4i2	-7.01314
Hcar1	Hcar1	-6.99139
Dpyd	Dpyd	-6.95702
Nt5e	Nt5e	-6.92634
Cxadr	Cxadr	-6.78418
Eva1c	Eva1c	-6.71092
Olfm2	Olfm2	-6.69615
Gstt1	Gstt1	-6.56373
Ehhadh	Ehhadh	-6.54611
Oxtr	Oxtr	-6.42029
Selenbp1	Selenbp1	-6.41766
Gprc5c	Gprc5c	-6.24353
Edn1	Edn1	-6.24313
Clmn	Clmn	-6.19161
1190005I06Rik	1190005I06Rik	-6.17244
Cryzl2	Cryzl2	-5.96305
Lrp2	Lrp2	-5.9528
Adh1	Adh1	-5.90999
Abi3	Abi3	-5.8942
Acy3	Acy3	-5.84427
Pcsk4	Pcsk4	-5.80973
Rasd1	Rasd1	-5.78966
Prrt1	Prrt1	-5.7288
Rbp4	Rbp4	-5.71809
Irs3	Irs3	-5.62346
Adgrf5	Adgrf5	-5.57066
H2-Q10	H2-Q10	-5.54081
H2-Q7	H2-Q7	-5.50037
Nipsnap1	Nipsnap1	-5.44112
Acot4	Acot4	-5.42501
Cfd	Cfd	-5.29837
Dusp18	Dusp18	-5.23745
Peg3	Peg3	-5.23518
Mettl7a1	Mettl7a1	-5.23126
Ldhd	Ldhd	-5.20933
Scd1	Scd1	-5.15566
Elovl3	Elovl3	-5.14804
Sdr39u1	Sdr39u1	-5.09269
Fmo5	Fmo5	-5.08443
Acaa1b	Acaa1b	-5.02787
Ddt	Ddt	-5.01854
mt-Rnr2	mt-Rnr2	-5.00509
Zfas1	Zfas1	-4.99997
Rexo5	Rexo5	-4.99564
Proca1	Proca1	-4.92605
Cys1	Cys1	-4.89317
A530020G20Rik	A530020G20Rik	-4.88941
Scd2	Scd2	-4.84289
Snhg12	Snhg12	-4.76383
Dok6	Dok6	-4.72487
Ces1d	Ces1d	-4.71554
Ntrk2	Ntrk2	-4.71399
Gm7908	Gm7908	-4.66635
Hmgcs2	Hmgcs2	-4.6526
Gm13340	Gm13340	-4.62641
Gpx3	Gpx3	-4.59072
mt-Rnr1	mt-Rnr1	-4.58875
Sparcl1	Sparcl1	-4.55286
Retn	Retn	-4.54205
Hsd11b1	Hsd11b1	-4.45728
Islr2	Islr2	-4.40537
Aldh6a1	Aldh6a1	-4.38989
Hacd2	Hacd2	-4.36971
Chrdl1	Chrdl1	-4.36959
Foxc1	Foxc1	-4.35654
Pccb	Pccb	-4.33753
Dbt	Dbt	-4.29811
N4bp2l1	N4bp2l1	-4.26792
Cables1	Cables1	-4.17875
Mcrip2	Mcrip2	-4.13392
Gm4737	Gm4737	-4.08883
Slc2a4	Slc2a4	-4.072
Hacl1	Hacl1	-4.0255
Ahcy	Ahcy	-4.02124
Bcat2	Bcat2	-4.01435
Scara5	Scara5	-4.00096
Agt	Agt	-3.96851
Nelfb	Nelfb	-3.96071
Ar	Ar	-3.93633
Gm9826	Gm9826	-3.91689
Ldhb-ps	Ldhb-ps	-3.89008
Hsd17b10	Hsd17b10	-3.85731
Sorl1	Sorl1	-3.84107
Ppp1r1a	Ppp1r1a	-3.81185
Cenpv	Cenpv	-3.80397
Plaat3	Plaat3	-3.78645
Plppr3	Plppr3	-3.7392
C130074G19Rik	C130074G19Rik	-3.70909
Pla2r1	Pla2r1	-3.66679
Slc16a2	Slc16a2	-3.6667
Irx3	Irx3	-3.63196
Dpep1	Dpep1	-3.60547
Rcan2	Rcan2	-3.58574
Isg20	Isg20	-3.5706
Unc119	Unc119	-3.56926
Tsku	Tsku	-3.56596
Acer2	Acer2	-3.56034
Cyp4f17	Cyp4f17	-3.54907
Adora1	Adora1	-3.49257
Card10	Card10	-3.49082
Cdk2ap2	Cdk2ap2	-3.48697
Ldhb	Ldhb	-3.47818
Jazf1	Jazf1	-3.46788
Prex2	Prex2	-3.43587
Ogn	Ogn	-3.4218
Mc5r	Mc5r	-3.41903
Cyp51	Cyp51	-3.40205
Rab40b	Rab40b	-3.3794
Ptges	Ptges	-3.33747
Vegfb	Vegfb	-3.32578
Cygb	Cygb	-3.32231
Wnk4	Wnk4	-3.31092
Slco2b1	Slco2b1	-3.30844
Cbr1	Cbr1	-3.25011
Eda	Eda	-3.2488
Mreg	Mreg	-3.23594
Bckdhb	Bckdhb	-3.22712
S100a1	S100a1	-3.21619
B3galt2	B3galt2	-3.18806
Alas1	Alas1	-3.17674
Car5b	Car5b	-3.1672
Snhg5	Snhg5	-3.16687
Macrod1	Macrod1	-3.16012
Mif-ps	Mif-ps	-3.15084
Mif	Mif	-3.14148
Rarres2	Rarres2	-3.13799
Fabp5	Fabp5	-3.10394
Rpl36a-ps1	Rpl36a-ps1	-3.09872
Pck2	Pck2	-3.09458
Mr1	Mr1	-3.09323
Cyp26b1	Cyp26b1	-3.07417
C1qtnf12	C1qtnf12	-3.07041
mt-Co1	mt-Co1	-3.06997
Carmil1	Carmil1	-3.06735
Pawr	Pawr	-3.06243
Creld1	Creld1	-3.0572
Cisd1	Cisd1	-3.05518
Gm14328	Gm14328	-3.04397
Slc36a2	Slc36a2	-3.04149
Impdh1	Impdh1	-3.01811
Zxdc	Zxdc	-3.01706
Gm6166	Gm6166	-3.01338
Fam117a	Fam117a	-3.0012
Tgm2	Tgm2	-2.9979
Ypel3	Ypel3	-2.99016
Rgs3	Rgs3	-2.97497
Adig	Adig	-2.9745
Pde4d	Pde4d	-2.97096
Dennd11	Dennd11	-2.95868
C230062I16Rik	C230062I16Rik	-2.95241
Echs1	Echs1	-2.95186
mt-Nd6	mt-Nd6	-2.95178
2410006H16Rik	2410006H16Rik	-2.95074
Txnip	Txnip	-2.92551
Slc4a4	Slc4a4	-2.89245
Aqp7	Aqp7	-2.88229
Tenm4	Tenm4	-2.86136
Acot2	Acot2	-2.85834
Rpl36a-ps2	Rpl36a-ps2	-2.83672
Uqcc3	Uqcc3	-2.82761
Ggt5	Ggt5	-2.81952
Dock9	Dock9	-2.81646
Bsg	Bsg	-2.8135
A530016L24Rik	A530016L24Rik	-2.79992
Phyh	Phyh	-2.79534
Gm10335	Gm10335	-2.78075
Trib3	Trib3	-2.77805
Etfb	Etfb	-2.77588
Il17rc	Il17rc	-2.76964
Papss2	Papss2	-2.76887
Eif4a2	Eif4a2	-2.7682
Maff	Maff	-2.76013
Ppp1r3c	Ppp1r3c	-2.75951
G0s2	G0s2	-2.75499
Ppp1r15a	Ppp1r15a	-2.75147
Snta1	Snta1	-2.73608
Nrbp2	Nrbp2	-2.73072
Gm28439	Gm28439	-2.72981
Spock2	Spock2	-2.7271
Lpin1	Lpin1	-2.72389
Zbtb16	Zbtb16	-2.71203
Klf9	Klf9	-2.70651
Fndc1	Fndc1	-2.68845
Cib2	Cib2	-2.6877
Gstz1	Gstz1	-2.68131
Esr1	Esr1	-2.65038
Dhdh	Dhdh	-2.63757
Grhpr	Grhpr	-2.63166
Hsd3b7	Hsd3b7	-2.62993
Aoc3	Aoc3	-2.62544
Pla2g12a	Pla2g12a	-2.61137
Klf15	Klf15	-2.59744
F11r	F11r	-2.58372
Gsn	Gsn	-2.58169
Gstp-ps	Gstp-ps	-2.55737
Irx2	Irx2	-2.55131
Hexim1	Hexim1	-2.54935
Crat	Crat	-2.54483
Tmem245	Tmem245	-2.54333
Pde3b	Pde3b	-2.54258
Acss3	Acss3	-2.52391
Lamb1	Lamb1	-2.52332
Bckdha	Bckdha	-2.51611
mt-Nd5	mt-Nd5	-2.51416
mt-Nd1	mt-Nd1	-2.49941
Nampt	Nampt	-2.48359
Ndufa6	Ndufa6	-2.48091
Eci1	Eci1	-2.47076
Adamts15	Adamts15	-2.45854
Qdpr	Qdpr	-2.4508
Fmo1	Fmo1	-2.44996
Gstp1	Gstp1	-2.44514
Ms4a4d	Ms4a4d	-2.43932
Nop53	Nop53	-2.42498
Fah	Fah	-2.41832
Pxmp4	Pxmp4	-2.40721
Vldlr	Vldlr	-2.38438
Sult1a1	Sult1a1	-2.36574
Ndufs3	Ndufs3	-2.35854
Tmeff1	Tmeff1	-2.35631
Idh3b	Idh3b	-2.34691
Ndufb9	Ndufb9	-2.3441
Uqcrh	Uqcrh	-2.30529
Mast4	Mast4	-2.30153
Isoc2a	Isoc2a	-2.29995
Adhfe1	Adhfe1	-2.29371
Bri3bp	Bri3bp	-2.2897
Tns2	Tns2	-2.28456
Slc25a20	Slc25a20	-2.27787
Efs	Efs	-2.27412
Cox6a1	Cox6a1	-2.27369
Cst3	Cst3	-2.26576
Adipoq	Adipoq	-2.252
Gm10925	Gm10925	-2.24216
Aldh1a1	Aldh1a1	-2.23999
mt-Atp8	mt-Atp8	-2.23334
Rpl41	Rpl41	-2.22523
Gm10222	Gm10222	-2.22453
Rabac1	Rabac1	-2.22427
Tob2	Tob2	-2.21505
Uqcrq	Uqcrq	-2.21501
Ndufb4c	Ndufb4c	-2.21437
Rpl23a-ps3	Rpl23a-ps3	-2.213
Rbpms	Rbpms	-2.20841
Mgst3	Mgst3	-2.19856
Acads	Acads	-2.18017
Stim1	Stim1	-2.18007
Ppp2r1b	Ppp2r1b	-2.16539
Fgfr2	Fgfr2	-2.16491
Trarg1	Trarg1	-2.16351
Aco2	Aco2	-2.16086
Gm5421	Gm5421	-2.15944
Ccnd2	Ccnd2	-2.15303
Slc25a39	Slc25a39	-2.15097
Pfkfb3	Pfkfb3	-2.15069
Coq9	Coq9	-2.14852
Pim3	Pim3	-2.14015
Ccni	Ccni	-2.13925
Snrk	Snrk	-2.13514
Cs	Cs	-2.1345
Uck1	Uck1	-2.13315
Aldh2	Aldh2	-2.13164
Gm10076	Gm10076	-2.13154
Dgkd	Dgkd	-2.12192
Aldh1a7	Aldh1a7	-2.1113
Tmem86a	Tmem86a	-2.10666
Gm10132	Gm10132	-2.10371
Atf5	Atf5	-2.10063
Pink1	Pink1	-2.09704
Acadl	Acadl	-2.09502
mt-Nd2	mt-Nd2	-2.08792
Cox4i1	Cox4i1	-2.0792
Idh3g	Idh3g	-2.06893
Pabpc1	Pabpc1	-2.06657
Zeb1	Zeb1	-2.06044
Gm28437	Gm28437	-2.05709
Cox7b	Cox7b	-2.04449
Gpx4	Gpx4	-2.03504
Gpx4-ps2	Gpx4-ps2	-2.03127
Sdhd	Sdhd	-2.02945
Pdhb	Pdhb	-2.01799
Pygl	Pygl	-2.01503
mt-Co3	mt-Co3	-2.01405
Rps27rt	Rps27rt	-2.0057
Vegfa	Vegfa	-2.00506
Nudt4	Nudt4	2.00196
Cyfip1	Cyfip1	2.0054
Ugdh	Ugdh	2.0291
Pxn	Pxn	2.03276
Ghr	Ghr	2.06971
Ap1b1	Ap1b1	2.07936
Thsd7a	Thsd7a	2.0867
Ipmk	Ipmk	2.09921
Tbc1d14	Tbc1d14	2.10436
Iffo2	Iffo2	2.1147
Rab31	Rab31	2.1233
Igfbp3	Igfbp3	2.12721
Ctps	Ctps	2.13002
Uck2	Uck2	2.13245
Jak1	Jak1	2.1386
Mknk2	Mknk2	2.14639
Camkk2	Camkk2	2.15594
Ifi204	Ifi204	2.15969
Nptn	Nptn	2.16209
Ptma	Ptma	2.18323
Pip5k1c	Pip5k1c	2.18533
Tmsb4x	Tmsb4x	2.19337
Thbs1	Thbs1	2.19579
Fmr1	Fmr1	2.19761
Man2b1	Man2b1	2.20093
Adcyap1r1	Adcyap1r1	2.20206
Heatr5a	Heatr5a	2.20277
Adam23	Adam23	2.20782
Emilin2	Emilin2	2.21276
Flnc	Flnc	2.2181
Tpm3	Tpm3	2.22173
Gnai1	Gnai1	2.22918
Adam10	Adam10	2.23309
Ptpn1	Ptpn1	2.2387
Mgat2	Mgat2	2.24035
Cxcl12	Cxcl12	2.24207
Serpina3c	Serpina3c	2.24618
Tpm3-rs7	Tpm3-rs7	2.24746
Timp2	Timp2	2.25388
Capg	Capg	2.26638
Pea15a	Pea15a	2.26756
Baiap2	Baiap2	2.27441
Pla2g15	Pla2g15	2.27461
Cpt1a	Cpt1a	2.2838
Plxnb2	Plxnb2	2.30346
H2bc4	H2bc4	2.31153
Sfxn3	Sfxn3	2.31824
Ctsd	Ctsd	2.323
Cdc42se2	Cdc42se2	2.32365
Ttyh3	Ttyh3	2.32533
Pnp	Pnp	2.32725
Hs6st1	Hs6st1	2.32974
Pdgfrb	Pdgfrb	2.33547
Nsf	Nsf	2.34285
Gli3	Gli3	2.34298
Gas1	Gas1	2.36642
Tmem164	Tmem164	2.37335
Igsf3	Igsf3	2.3769
Pitpna	Pitpna	2.38604
Hdgfl3	Hdgfl3	2.40269
Gas7	Gas7	2.40342
Csf1	Csf1	2.4036
Coro1c	Coro1c	2.41101
Synj1	Synj1	2.41136
Pip4k2a	Pip4k2a	2.41485
Ctsb	Ctsb	2.41622
Lrrc32	Lrrc32	2.42275
Fam43a	Fam43a	2.42306
Sipa1l2	Sipa1l2	2.42375
Cyp1b1	Cyp1b1	2.42403
Ssbp3	Ssbp3	2.42685
Dbi	Dbi	2.43388
Slc36a1	Slc36a1	2.43488
Efemp2	Efemp2	2.44053
Junb	Junb	2.45252
Il1rap	Il1rap	2.46113
Unc93b1	Unc93b1	2.46417
Atp13a2	Atp13a2	2.46992
H1f2	H1f2	2.47715
Plk2	Plk2	2.48153
Cyba	Cyba	2.4816
Tgfbr1	Tgfbr1	2.48161
Bin1	Bin1	2.49724
Nrp1	Nrp1	2.49997
Serinc5	Serinc5	2.50477
Rap2a	Rap2a	2.51415
Hacd4	Hacd4	2.5169
Plec	Plec	2.53136
Pid1	Pid1	2.53668
Ccdc9b	Ccdc9b	2.54116
Rab32	Rab32	2.54993
Nop56	Nop56	2.56454
Agrn	Agrn	2.57015
Fxyd5	Fxyd5	2.57108
Synpo	Synpo	2.58833
Oaf	Oaf	2.59001
Stk17b	Stk17b	2.60184
Fn1	Fn1	2.60804
Cep85	Cep85	2.61335
Rnf213	Rnf213	2.64503
Man1c1	Man1c1	2.64963
Atp1a1	Atp1a1	2.65797
Ezr	Ezr	2.66825
Colec12	Colec12	2.67883
Ext1	Ext1	2.6808
Hgsnat	Hgsnat	2.68242
AI506816	AI506816	2.68481
Arhgdib	Arhgdib	2.69801
Spp1	Spp1	2.70063
Sh3bgrl3	Sh3bgrl3	2.71597
Scamp5	Scamp5	2.71615
Scarf2	Scarf2	2.71738
Mfap5	Mfap5	2.72497
Gbp2	Gbp2	2.72712
Specc1	Specc1	2.73464
Vegfc	Vegfc	2.73816
Sirpa	Sirpa	2.74835
Nr4a1	Nr4a1	2.7678
Glis3	Glis3	2.76851
Slbp	Slbp	2.77397
Parp14	Parp14	2.77508
Rai14	Rai14	2.78882
Apcdd1	Apcdd1	2.7893
Nav3	Nav3	2.80218
Timp3	Timp3	2.8023
St3gal5	St3gal5	2.8063
Dnmt1	Dnmt1	2.81972
Calm1	Calm1	2.81992
Plagl1	Plagl1	2.82546
Col12a1	Col12a1	2.83067
Rnf19b	Rnf19b	2.83069
Kcnj15	Kcnj15	2.83374
Efhd2	Efhd2	2.83418
Slc39a14	Slc39a14	2.84817
Serpina3m	Serpina3m	2.85146
Cmklr1	Cmklr1	2.85354
Rab8b	Rab8b	2.87128
Ugt1a7c	Ugt1a7c	2.87326
Olr1	Olr1	2.87644
Dzip3	Dzip3	2.8783
Dusp6	Dusp6	2.88312
H2ac18	H2ac18	2.88368
Atp8a1	Atp8a1	2.88834
Ninj1	Ninj1	2.89737
Ptgfrn	Ptgfrn	2.91042
Prune2	Prune2	2.93725
H2ax	H2ax	2.95612
Lgals9	Lgals9	2.9613
Adamts4	Adamts4	2.96299
Trim30d	Trim30d	2.97154
Mfap4	Mfap4	2.98106
Tnfrsf1b	Tnfrsf1b	2.98171
Phldb2	Phldb2	2.99652
Steap2	Steap2	3.00433
Casp3	Casp3	3.01295
Fbln2	Fbln2	3.02616
Il4ra	Il4ra	3.03008
Galnt10	Galnt10	3.0307
Cd24a	Cd24a	3.03682
Vasn	Vasn	3.03753
Flrt2	Flrt2	3.0403
Dgkz	Dgkz	3.04893
Trib2	Trib2	3.06617
Scrn1	Scrn1	3.07083
Gmpr	Gmpr	3.07553
Ecm1	Ecm1	3.09033
Myof	Myof	3.10097
Vcam1	Vcam1	3.12041
Bpgm	Bpgm	3.12265
Pik3ap1	Pik3ap1	3.14041
Sp100	Sp100	3.14071
Map3k14	Map3k14	3.15376
Plekhg1	Plekhg1	3.17222
Hspb1	Hspb1	3.17924
Cd44	Cd44	3.18319
Osmr	Osmr	3.18966
Myo7a	Myo7a	3.19511
Pwwp3b	Pwwp3b	3.19913
Fstl1	Fstl1	3.20258
Sulf1	Sulf1	3.21173
Hsp25-ps1	Hsp25-ps1	3.21602
Irgm1	Irgm1	3.21952
Dpt	Dpt	3.23169
Hmgn5	Hmgn5	3.2382
Dpysl3	Dpysl3	3.26012
H2ac19	H2ac19	3.28917
Filip1l	Filip1l	3.29118
Gclc	Gclc	3.29703
Gm25432	Gm25432	3.30734
Gsto1	Gsto1	3.31787
Fbn1	Fbn1	3.37016
Ccn5	Ccn5	3.37566
B4galt6	B4galt6	3.39016
Oasl2	Oasl2	3.39474
Lamc2	Lamc2	3.40233
Adgrl3	Adgrl3	3.41049
Adamts5	Adamts5	3.4241
Lrrc15	Lrrc15	3.44411
Col14a1	Col14a1	3.44611
Rftn1	Rftn1	3.46397
Rab3il1	Rab3il1	3.47402
Otulinl	Otulinl	3.48022
Mafb	Mafb	3.4836
Col28a1	Col28a1	3.48405
Tmem150a	Tmem150a	3.48691
Ehd4	Ehd4	3.5006
Ifit3	Ifit3	3.50415
Serpina3n	Serpina3n	3.51317
Arhgap19	Arhgap19	3.518
Col8a1	Col8a1	3.52064
Ptk7	Ptk7	3.54075
Runx1	Runx1	3.54638
Ephb3	Ephb3	3.55232
Ap1s2	Ap1s2	3.55973
Rtp4	Rtp4	3.59838
Fes	Fes	3.60035
Gfpt2	Gfpt2	3.60284
Tnik	Tnik	3.62677
Socs5	Socs5	3.64427
Fcna	Fcna	3.64461
Socs3	Socs3	3.66243
Abca9	Abca9	3.66412
Cemip2	Cemip2	3.67099
Wnt5a	Wnt5a	3.67961
Spata13	Spata13	3.68153
Igsf10	Igsf10	3.69522
Cd55	Cd55	3.70589
Tlr2	Tlr2	3.71711
Ifit1	Ifit1	3.72689
Rnf150	Rnf150	3.74276
Il13ra1	Il13ra1	3.74323
Rassf4	Rassf4	3.75328
Lgmn	Lgmn	3.7601
Arrb2	Arrb2	3.77011
Hspa1b	Hspa1b	3.77129
Itga9	Itga9	3.79099
Lamb3	Lamb3	3.80784
Gusb	Gusb	3.82027
Trex1	Trex1	3.85433
Cemip	Cemip	3.88186
Arid5a	Arid5a	3.89519
Cdh2	Cdh2	3.90935
Lyn	Lyn	3.91572
Arl4c	Arl4c	3.9254
Usp18	Usp18	3.93406
Gm37486	Gm37486	3.93492
Pxylp1	Pxylp1	3.93689
Sdc3	Sdc3	3.94107
Gm6485	Gm6485	3.94455
Igfbp5	Igfbp5	3.94841
Tchh	Tchh	3.95373
Isg15	Isg15	3.96598
Cdkn1c	Cdkn1c	3.97661
Fst	Fst	3.98053
Gpc1	Gpc1	4.00879
Slc16a6	Slc16a6	4.01395
Grem2	Grem2	4.01607
Cadm1	Cadm1	4.02744
Hs6st2	Hs6st2	4.03436
P4ha3	P4ha3	4.04473
Csf2ra	Csf2ra	4.05389
Dok4	Dok4	4.05842
Nt5dc2	Nt5dc2	4.06695
Pdlim4	Pdlim4	4.06893
Gpm6b	Gpm6b	4.06945
Nrep	Nrep	4.08257
Igf1	Igf1	4.10586
Ptprj	Ptprj	4.11187
Tnfrsf11a	Tnfrsf11a	4.13097
Adgrg6	Adgrg6	4.13162
Plxnb1	Plxnb1	4.13217
Spats2l	Spats2l	4.13327
Gdpd5	Gdpd5	4.13793
Ank3	Ank3	4.14548
Trim30a	Trim30a	4.15254
Mcm6	Mcm6	4.15925
Timp1	Timp1	4.16567
Fgf7	Fgf7	4.16918
Cyp7b1	Cyp7b1	4.18143
Dclk1	Dclk1	4.19852
Stard8	Stard8	4.20541
Igsf6	Igsf6	4.20881
Kcnk6	Kcnk6	4.21872
Slit2	Slit2	4.23585
Rian	Rian	4.23844
Gm17709	Gm17709	4.26082
Ogfrl1	Ogfrl1	4.27437
Kctd12	Kctd12	4.29505
Endod1	Endod1	4.29797
H3f3b	H3f3b	4.30458
Plp1	Plp1	4.31387
Fyb	Fyb	4.33287
Il1r1	Il1r1	4.33907
Zfp536	Zfp536	4.34645
Pcdh20	Pcdh20	4.35467
Hhipl1	Hhipl1	4.36501
Orm2	Orm2	4.38306
Slc43a2	Slc43a2	4.3962
Abi3bp	Abi3bp	4.39896
Zbp1	Zbp1	4.40007
Pros1	Pros1	4.41792
Lcp1	Lcp1	4.42121
Oas2	Oas2	4.42323
Cd53	Cd53	4.43638
Itga4	Itga4	4.43772
Mmp17	Mmp17	4.43812
Frmd4b	Frmd4b	4.45475
Dab2	Dab2	4.47799
Slc9a9	Slc9a9	4.48799
A2m	A2m	4.50664
Des	Des	4.57107
Sema4f	Sema4f	4.57403
Lgi4	Lgi4	4.57961
Cmpk2	Cmpk2	4.58186
Rsad2	Rsad2	4.58745
Slfn2	Slfn2	4.60491
Cyfip2	Cyfip2	4.61322
Ltbp2	Ltbp2	4.64275
Csmd1	Csmd1	4.66813
Sfrp1	Sfrp1	4.66843
Gm9260	Gm9260	4.70525
Adcy7	Adcy7	4.7148
Oas3	Oas3	4.74107
Tgfbi	Tgfbi	4.74366
Gpr153	Gpr153	4.75609
Cpxm1	Cpxm1	4.77576
Hk3	Hk3	4.7872
H4c9	H4c9	4.79749
Odc1	Odc1	4.80833
Cdh19	Cdh19	4.81098
Cd93	Cd93	4.81315
Il1rl2	Il1rl2	4.82808
Iqgap2	Iqgap2	4.83853
H4c8	H4c8	4.84302
Srgn	Srgn	4.89288
Cd33	Cd33	4.90427
Smim3	Smim3	4.90785
Gm2115	Gm2115	4.91108
Amigo2	Amigo2	4.91405
Pld4	Pld4	4.93816
Irf5	Irf5	4.9383
Bmp1	Bmp1	4.9537
Enpp1	Enpp1	5.01576
Ptgfr	Ptgfr	5.0174
Saa3	Saa3	5.01781
Aif1l	Aif1l	5.04182
Aoah	Aoah	5.04466
Acta1	Acta1	5.04959
Itgam	Itgam	5.06892
Rasgef1b	Rasgef1b	5.07935
Sned1	Sned1	5.10385
Gm7993	Gm7993	5.12602
Crlf1	Crlf1	5.13912
C130013H08Rik	C130013H08Rik	5.14231
Panx1	Panx1	5.20749
Adam8	Adam8	5.21185
Ptprn	Ptprn	5.21516
Vdr	Vdr	5.23404
Vav3	Vav3	5.25051
Ildr2	Ildr2	5.25334
Pik3cd	Pik3cd	5.25536
Ier5l	Ier5l	5.25682
Sdk1	Sdk1	5.27248
Kcnab2	Kcnab2	5.27706
Nckap1l	Nckap1l	5.28024
Itgb2	Itgb2	5.29097
Nkd2	Nkd2	5.30125
Fli1	Fli1	5.31198
Kcna6	Kcna6	5.32504
Dnm3	Dnm3	5.33334
Ccl11	Ccl11	5.35735
Fgf5	Fgf5	5.35921
Gm9115	Gm9115	5.36129
Tfpi2	Tfpi2	5.36291
Gm20634	Gm20634	5.36584
Mfsd6	Mfsd6	5.39601
Tubb3	Tubb3	5.46752
Rinl	Rinl	5.49858
Fam49a	Fam49a	5.49913
Csgalnact1	Csgalnact1	5.50569
Uchl1	Uchl1	5.52747
Tnfrsf21	Tnfrsf21	5.5635
Ripor3	Ripor3	5.58003
Cotl1	Cotl1	5.65381
Fap	Fap	5.68404
Cfp	Cfp	5.69922
Pcolce2	Pcolce2	5.70819
Gfra3	Gfra3	5.72166
Ccn3	Ccn3	5.72307
Foxd3	Foxd3	5.73928
L1cam	L1cam	5.73991
Gbp9	Gbp9	5.75209
Steap1	Steap1	5.76194
Phlda1	Phlda1	5.76612
Chst8	Chst8	5.77953
Akap6	Akap6	5.79611
Lpxn	Lpxn	5.79775
Peg10	Peg10	5.84703
Clec4d	Clec4d	5.85727
Acly	Acly	5.90465
Pla2g7	Pla2g7	5.91521
Avpr1a	Avpr1a	5.93372
Ada	Ada	5.9375
Ccn4	Ccn4	5.94543
Egfl6	Egfl6	5.95875
Laptm5	Laptm5	5.96932
Emb	Emb	5.97448
Cd37	Cd37	5.97771
Naip2	Naip2	5.99286
Plxna4	Plxna4	6.01315
Hpgds	Hpgds	6.01706
Smagp	Smagp	6.05216
9930111J21Rik2	9930111J21Rik2	6.11584
Chrna2	Chrna2	6.14893
Was	Was	6.15409
Sox10	Sox10	6.16083
Lcp2	Lcp2	6.21271
Cd84	Cd84	6.25344
Trem2	Trem2	6.26996
Edil3	Edil3	6.27251
Pira2	Pira2	6.28943
Ctss	Ctss	6.34429
Tm6sf1	Tm6sf1	6.36335
Ngfr	Ngfr	6.37778
Slc8a1	Slc8a1	6.43375
Slc37a2	Slc37a2	6.45118
Ttyh1	Ttyh1	6.46385
Evi2a	Evi2a	6.49656
Trpm2	Trpm2	6.4981
Insc	Insc	6.51856
Hmcn1	Hmcn1	6.51989
Bcl2a1b	Bcl2a1b	6.53393
Pcdh1	Pcdh1	6.55727
Slc15a3	Slc15a3	6.55989
Cd86	Cd86	6.56841
Cybb	Cybb	6.57378
Erbb3	Erbb3	6.57581
Dock2	Dock2	6.5778
Hgf	Hgf	6.59169
Fcer1g	Fcer1g	6.59256
Syn2	Syn2	6.65703
Il2rg	Il2rg	6.66668
Nfasc	Nfasc	6.73336
Ptpn18	Ptpn18	6.73906
Ccl7	Ccl7	6.76742
Npl	Npl	6.77247
Irf8	Irf8	6.77594
Cxcl13	Cxcl13	6.83493
Tram1l1	Tram1l1	6.86609
Arhgap30	Arhgap30	6.8692
Ncf2	Ncf2	6.87672
Alox5ap	Alox5ap	6.88736
AB124611	AB124611	6.90671
Atp2a1	Atp2a1	6.95471
Spi1	Spi1	6.96048
Arhgap45	Arhgap45	6.97612
Arhgap9	Arhgap9	6.97966
Ptpre	Ptpre	7.00557
Ifit3b	Ifit3b	7.03353
Afap1l1	Afap1l1	7.07861
Cd300c2	Cd300c2	7.08852
Nes	Nes	7.12016
Wasf3	Wasf3	7.12194
Alkal2	Alkal2	7.1309
Arap3	Arap3	7.1596
Ptprc	Ptprc	7.17579
Cxcl10	Cxcl10	7.22899
Dok2	Dok2	7.29125
2310001H17Rik	2310001H17Rik	7.2945
Wnt10b	Wnt10b	7.2958
Cd48	Cd48	7.31106
A730020M07Rik	A730020M07Rik	7.35666
AI662270	AI662270	7.39614
Fcgr3	Fcgr3	7.39921
Pf4	Pf4	7.40982
Slc13a3	Slc13a3	7.41802
Nrap	Nrap	7.43012
Tenm3	Tenm3	7.48577
Crybg1	Crybg1	7.51881
Mrc1	Mrc1	7.53675
Cadm4	Cadm4	7.58858
Nlrc3	Nlrc3	7.6014
Bst1	Bst1	7.61823
Adgre1	Adgre1	7.62297
Ahr	Ahr	7.62465
Ms4a4a	Ms4a4a	7.62936
Ptpn7	Ptpn7	7.63594
BE692007	BE692007	7.65068
C3ar1	C3ar1	7.70814
Nfatc2	Nfatc2	7.72932
Vat1l	Vat1l	7.73201
Tyrobp	Tyrobp	7.73318
Trpv4	Trpv4	7.73745
Slc7a8	Slc7a8	7.81263
Selplg	Selplg	7.85883
Fermt3	Fermt3	7.87633
Begain	Begain	7.89066
Havcr2	Havcr2	7.8943
Rac2	Rac2	7.92118
Clec4a1	Clec4a1	7.93281
Il16	Il16	7.94835
Tubb4a	Tubb4a	7.99135
Dlk1	Dlk1	8.00088
Gm9913	Gm9913	8.00117
Hcls1	Hcls1	8.03531
Tlr7	Tlr7	8.0402
Shtn1	Shtn1	8.04215
Efnb2	Efnb2	8.0552
Evi2b	Evi2b	8.11406
Lrrn3	Lrrn3	8.12613
Snx20	Snx20	8.13485
Gm9025	Gm9025	8.13907
Lipf	Lipf	8.14758
Jaml	Jaml	8.17412
Cadm2	Cadm2	8.22543
Fcgr2b	Fcgr2b	8.2345
Epha5	Epha5	8.24435
Cfh	Cfh	8.26117
Plcg2	Plcg2	8.26894
H3c4	H3c4	8.27894
Ret	Ret	8.27957
Vgf	Vgf	8.28723
Myo1g	Myo1g	8.29547
Serpine2	Serpine2	8.30878
Il10ra	Il10ra	8.34697
Cbr2	Cbr2	8.35732
F13a1	F13a1	8.40799
Wdfy4	Wdfy4	8.42357
Ms4a7	Ms4a7	8.42642
Tlr13	Tlr13	8.43476
Neto2	Neto2	8.43701
Ntm	Ntm	8.51195
Cdh6	Cdh6	8.52574
Nxpe5	Nxpe5	8.6428
Cd38	Cd38	8.64587
Cd300lb	Cd300lb	8.65731
Sox11	Sox11	8.67439
Gap43	Gap43	8.71397
Csf1r	Csf1r	8.73607
Rgs5	Rgs5	8.74146
Myo1f	Myo1f	8.76443
Bmpr1b	Bmpr1b	8.79837
Ncf4	Ncf4	8.82369
Lyl1	Lyl1	8.91116
Lgi2	Lgi2	8.92973
Folr2	Folr2	8.94255
Dok3	Dok3	8.97858
Clec4a2	Clec4a2	9.02032
Pirb	Pirb	9.043
Coro1a	Coro1a	9.05974
Dock8	Dock8	9.08679
Pycard	Pycard	9.09129
Serpinb1a	Serpinb1a	9.09971
Pik3cg	Pik3cg	9.13359
Prl2c3	Prl2c3	9.19115
Sp110	Sp110	9.28504
Tnfaip8l2	Tnfaip8l2	9.29103
Ptx3	Ptx3	9.30524
Csf2rb	Csf2rb	9.3241
Gm11476	Gm11476	9.32494
Kcnk13	Kcnk13	9.35091
S1pr1	S1pr1	9.35441
Musk	Musk	9.36811
Cd180	Cd180	9.37961
Gm12688	Gm12688	9.43499
Tmem8	Tmem8	9.43738
Myh1	Myh1	9.45393
Serpina3g	Serpina3g	9.49742
C5ar1	C5ar1	9.5247
Ms4a6d	Ms4a6d	9.53071
Gatm	Gatm	9.63176
Ncf1	Ncf1	9.64164
Gm48878	Gm48878	9.64629
Moxd1	Moxd1	9.68311
Bin2	Bin2	9.72355
Msr1	Msr1	9.72853
Gfra1	Gfra1	9.75558
Olfml2a	Olfml2a	9.76908
Ly86	Ly86	9.94647
Oas1g	Oas1g	9.95849
Ccl9	Ccl9	9.97079
Artn	Artn	10.0164
C1qc	C1qc	10.0299
Gm49339	Gm49339	10.0385
C1qb	C1qb	10.0664
Fcgr4	Fcgr4	10.0846
Nrros	Nrros	10.092
Serpina3f	Serpina3f	10.1047
Myh8	Myh8	10.26
Kcnj2	Kcnj2	10.2726
Cnr2	Cnr2	10.3139
Cd163	Cd163	10.3454
Gldn	Gldn	10.3971
H3c15	H3c15	10.4026
AI467606	AI467606	10.4044
Pkib	Pkib	10.4316
Prkcb	Prkcb	10.4841
Siglec1	Siglec1	10.5235
Wfdc17	Wfdc17	10.6883
Ifi209	Ifi209	10.6896
Prss16	Prss16	10.6995
Mgam	Mgam	10.7357
Wif1	Wif1	10.7643
Hck	Hck	10.8255
Vav1	Vav1	10.8258
Ccno	Ccno	10.9089
Cd300ld	Cd300ld	10.9241
Lyz2	Lyz2	10.9299
H1f3	H1f3	10.9441
Lepr	Lepr	10.9491
A530064D06Rik	A530064D06Rik	11.0263
B430306N03Rik	B430306N03Rik	11.0551
C1qa	C1qa	11.1223
Ptn	Ptn	11.1944
Sox2	Sox2	11.2415
Gm29686	Gm29686	11.251
Inpp5d	Inpp5d	11.3397
Fmnl1	Fmnl1	11.3753
Lyve1	Lyve1	11.3783
Hist1h4n	Hist1h4n	11.4045
H2bc6	H2bc6	11.415
Ubd	Ubd	11.5323
Myl1	Myl1	11.6146
Ccl2	Ccl2	11.684
Serpini1	Serpini1	11.6978
Ubash3b	Ubash3b	11.8255
Slitrk6	Slitrk6	11.8514
Tbxas1	Tbxas1	11.8642
Btk	Btk	11.894
Lrrc25	Lrrc25	11.903
Gcnt1	Gcnt1	11.9094
Lsp1	Lsp1	12.0674
Milr1	Milr1	12.1153
P2ry6	P2ry6	12.1788
Sash3	Sash3	12.2528
Nlrp3	Nlrp3	12.2608
Aadac	Aadac	12.3837
Il33	Il33	12.4009
Crtac1	Crtac1	12.5004
Nepn	Nepn	12.5794
Chl1	Chl1	12.6309
Ms4a6c	Ms4a6c	12.6466
Gm8995	Gm8995	12.7369
Lratd1	Lratd1	12.7532
Clec4a3	Clec4a3	13.0001
Arg1	Arg1	13.0085
Ms4a6b	Ms4a6b	13.1185
Clec12a	Clec12a	13.1612
Alox5	Alox5	13.1655
Tfec	Tfec	13.3032
Ptpro	Ptpro	13.3793
Tlr1	Tlr1	13.3878
Serpina3i	Serpina3i	13.4508
Ptpn6	Ptpn6	13.4652
Plxnb3	Plxnb3	13.7206
Adra2a	Adra2a	13.8027
Dlx1	Dlx1	13.8869
Tlr8	Tlr8	14.0349
Gm49392	Gm49392	14.2118
Sla	Sla	14.2239
H1f4	H1f4	14.3285
Hpx	Hpx	14.4422
Cx3cl1	Cx3cl1	15.1183
Stab1	Stab1	15.1428
Itgb8	Itgb8	15.7748
Gm8113	Gm8113	16.0027
Lrmp	Lrmp	16.0124
Epsti1	Epsti1	16.2221
Ccl6	Ccl6	16.334
Fcgr1	Fcgr1	16.3732
Pnliprp2	Pnliprp2	16.519
Crabp2	Crabp2	16.5392
Gm6093	Gm6093	16.6877
Pou2f2	Pou2f2	16.7009
Ifi203-ps	Ifi203-ps	16.7248
Rgs8	Rgs8	17.0644
Mx1	Mx1	17.0698
Gpr65	Gpr65	17.074
Fam222a	Fam222a	17.2116
Nfam1	Nfam1	17.251
Ctla2b	Ctla2b	17.7355
P2ry13	P2ry13	17.7529
Grpr	Grpr	18.1656
Gm42944	Gm42944	18.5308
Cdh10	Cdh10	19.1457
Marchf1	Marchf1	19.2293
Cyth4	Cyth4	19.2371
Tnc	Tnc	19.3798
Acan	Acan	19.422
Serpina3h	Serpina3h	19.5832
Ms4a4c	Ms4a4c	19.6004
Pcdh17	Pcdh17	20.0816
Reg1	Reg1	20.166
Cacna1d	Cacna1d	20.3586
Clec5a	Clec5a	20.4901
Gm43618	Gm43618	20.7459
H2-M9	H2-M9	20.8167
Themis2	Themis2	21.6266
Plat	Plat	21.8771
Gm35665	Gm35665	22.0139
Tnfrsf13b	Tnfrsf13b	22.0665
Tifab	Tifab	22.3365
Slc28a2	Slc28a2	22.5987
Kif26b	Kif26b	22.852
P2ry12	P2ry12	22.9055
Ccr1	Ccr1	23.6391
Prl2c2	Prl2c2	24.3131
Unc5c	Unc5c	24.5822
Frzb	Frzb	25.3525
Myh3	Myh3	25.7378
Kctd8	Kctd8	25.9077
Ifi213	Ifi213	26.0797
Cxcl14	Cxcl14	26.665
Gm5431	Gm5431	27.0039
Dio3	Dio3	27.446
Lep	Lep	28.862
Serpina10	Serpina10	29.1033
Itgal	Itgal	29.4092
Clca3a2	Clca3a2	29.5181
Crocc2	Crocc2	29.9949
Serpina3k	Serpina3k	30.1071
Lrtm1	Lrtm1	31.2808
Vsig4	Vsig4	33.0968
Lair1	Lair1	33.6302
Gria1	Gria1	34.1684
Tmprss11f	Tmprss11f	36.8579
8030451A03Rik	8030451A03Rik	38.5187
Il13ra2	Il13ra2	38.6899
Gm21188	Gm21188	39.4059
H1f1	H1f1	39.511
Grik2	Grik2	39.8549
Prl2c5	Prl2c5	40.0977
Gm8307	Gm8307	43.0071
Fgd2	Fgd2	46.0232
Mup18	Mup18	46.1045
Pdgfb	Pdgfb	46.1603
Brinp3	Brinp3	53.0596
G530011O06Rik	G530011O06Rik	65.8551
Mup16	Mup16	70.2551
Dct	Dct	72.2171
Sfrp2	Sfrp2	72.7924
Mup2	Mup2	74.874
Actc1	Actc1	78.2983
Il1rl1	Il1rl1	83.0442
Gabrg3	Gabrg3	93.0903
Mup22	Mup22	93.512
Cntnap5a	Cntnap5a	94.4682
Mup19	Mup19	102.813
Mymk	Mymk	104.405
Ccl12	Ccl12	106.838
Chrna7	Chrna7	111.793
Mup11	Mup11	119.555
Cxcl5	Cxcl5	148.083
Gm17767	Gm17767	179.8
Mup15	Mup15	213.272
Clstn2	Clstn2	215.285
Gad2	Gad2	239.088
Serpinb9e	Serpinb9e	275.648
Tyr	Tyr	467.569
Mup17	Mup17	582.57
Tyrp1	Tyrp1	833.08
Mup7	Mup7	983.812
