# Supplementary material for: Nelfb promotes dermal white adipose tissue formation through RNA polymerase II-mediated adipogenic gene regulation
Source: Development. 2025 Oct 10;152(20):dev204976. doi: 10.1242/dev.204976 (PMC12539206; doi:10.1242/dev.204976)
Supplement: Table S2. — This table provides the sequences of RT-QPCR primers, CUT&RUN primers, genotyping primers, and siRNA sequences. [file develop-152-204976-TableS2.xlsx]

## Sheet: Sheet1
Primers
RT-qPCR primers	Forward	Reverse
Nelfb	acccctttgccatcaaca	agcatcggcaggaacttg
Acot4	gggccatgacctgaggag	ccggtccgaggctatctg
Adig	tggtgaggaggacggact	cttccaggttccgggtca
Plaat3	ctttcctggcgagcatgc	tgcttcggttcctgcctt
Pparg	aagtccttcccgctgacc	cggcttctacggatcgaa
Cebpa	gtgacaatgaccgcctgc	cgggcagcctagagatcc
Plin1	cacaacctggcagcctct	ctgcggagatggtgttcc
Krox20	gtgacgaaaggaagcgcc	acggtgtcctggttcgag
Adipoq	agacccgcgtcactgttc	cggccttgtccttcttga
Fabp4	accgcagacgacaggaag	tggctcatgccctttcat
Chrebp1	cctctctgccaggttccc	gatggggaggagggcttg
Srebp1	tgcacacccaggtccaaa	tcttcacggtggctcctg
Stat3	gcacctctgagtctgggg	tgcagagccaggagttcc
Stat5	tcaggagccgtcagaagc	ctctcgatccactgggcc
Klf2	cacctggccttgcacatg	tggggccttcagtcactg
Klf9	acaggtgaacggcccttt	gctgggatggaactcggt
Cebpb	gtggacaagctgagcgac	cagggtgctgagctctcg
Cebpd	tccacgactcctgccatg	cctagcgacagaccccac
Creb	cttctgccctccgtctcc	tacgtcagctcagcaggc
Ebf1	ttcctcggcatcctggtg	ctgggagctggttgtggt
Ebf2	tcatcccaaggcacccag	gctggggagctggaaaga
Zfp423	aactccctcaccggcttc	aggtcctgcttgctacgg
Dlk1	tagacgttcgggcttgca	tggccctcatcatccacg
Meis1	agcatgggttcctcggtc	tctgcgcgaatctgtttgg
Sox9	ggaggctgctgaacgaga	gaatgtggggagtcggct
Pbx1	aagcaggacatcggggac	ggctcctcttcttgggct
Wnt10b	aggacacgtgggaatggg	agctgcctgacgttccat
Gapdh	ggaaagctgtggcgtgat	tcagatccacgacggaca
Nelfa	cacctgcagcacctacct	acatctcctgggcagcaa
Nelfe	cgttctcggaccctggaa	tgtcccagttcccgaagc
CUT&RUN QPCR primers
Pparg (TSS)	TTGTGGGGTCTGGATCTGAC	GGTTAGGCTGTCAGTTACGC
Cebpa (TSS)	CCTTTGGCTTTCCCCGGG	CGATGTAGGCGCTGATGTCT
Cebpb(TSS)	GGTGGGAGGACATGCACC	GTTCCTCCAGCTACACGACC
Stat3 (TSS)	TTGTACCTCAGCGATCCGG	GCTGGAGGGGCTGTAATTCA
Krox20 (TSS)	CTCAGTTCAACCCCTCTCCA	TGGGATTTTGTCTACGGCCT
DLK1 (TSS)	GTCCGCAACCAGAAGCCC	TCCGGTCGCGATCATCTC
Meis1 (TSS)	GCCCGCTTTCCTTGAATCAG	AATCTCCCTTCAGTGCAGCA
Sox9 (TSS)	CGGAACTGCCTGGAAACTTC	AAACAGAGAACGAAACCGGG
Pbx1 (TSS)	GTGTCTCTGCAAACTCCAGC	CCTCTCAGGCTGTGGTTTT
Pparg (Gene body)	GGCTCAGAGACATCAGGACA	CGATTGCGCTCATCTGATCC
Cebpa (Gene body)	GGGACTTAGGTGTTGGGGAT	GGATGTAGGTGGAGGTGCAA
Stat3 (Gene body)	TGTCTAACAACCAACCCCGA	CACCTCTGAGTCTGGGGATG
Krox20 (Gene body)	CTCCGAGTTCTGAACCTTCG	TGCATCCTATGTACGTCCCC
DLk1 (Gene body)	AACCAACAGCTGTACCCCTA	CTTGTCGACGAATCCAGCTG
Meis1 (Gene body)	TCTTTCCCAGTGCTTTCCCT	AGCTCTGTGTTGTAGGCTGT
Sox9 (Gene body)	CTGCCTGGACTGTATGTGGA	TCTGTCCGATGTCTCTCTGC
Pbx1 (Gene body)	GTGCCAGAATTCCGGACTTC	TTGTGTGCCATCTCCTCAGT
Genotyping primers
Nelfb	ACT GCT GAG CTA TTA TTT TCC TAG C	TGA GTT CTG GTT TGG GCT TAG
Pdgfra-Cre	GCA TTA CCG GTC GAT GCA ACG AGT G	GAA CGC TAG AGC CTG TTT TGC AC
siRNAs
Nelfa	CAACCUAAAAAGAACCUGU
Nelfe	GGCUGAAACUAAGAACUCA
